# Supplementary material for: Emotional and Uncontrolled Eating Mediate the Well-Being–Adiposity Relationship in Women but Not in Men
Source: Nutrients. 2025 Dec 29;18(1):111. doi: 10.3390/nu18010111 (PMC12787970; doi:10.3390/nu18010111)
Supplement: Supplementary file 1 [file nutrients-18-00111-s001.zip]

Archive with 1 entries (1 files):
- nutrients-4037207-supplementary.pdf
